# Supplementary material for: Field diagnosis and genotyping of chikungunya virus using a dried reverse transcription loop-mediated isothermal amplification (LAMP) assay and MinION sequencing
Source: PLoS Negl Trop Dis. 2019 Jun 3;13(6):e0007480. doi: 10.1371/journal.pntd.0007480 (PMC6564047; doi:10.1371/journal.pntd.0007480)
Supplement: S1 Table — (XLSX) [file pntd.0007480.s001.xlsx]

## Sheet: TableS1
S1 Table: The count data and sequence obtained from MinION sequence.
	referenceSL11131		11555/2016			01294/2016			03196/2016			9327/2016			9327/2016_serum			1268/2016_serum			7209/2018			7214/2018			7242/2018			7358/2018			8232/2018			2285/2018			2745/2018			2926/2018			3028/2018			3200/2018
primer	ref posi	RefAllele	Major allele Coverage	%MajorAllele	MajorAllele	Major allele Coverage	%MajorAllele	MajorAllele	Major allele Coverage	%MajorAllele	MajorAllele	Major allele Coverage	%MajorAllele	MajorAllele	Major allele Coverage	%MajorAllele	MajorAllele	Major allele Coverage	%MajorAllele	MajorAllele	Major allele Coverage	%MajorAllele	MajorAllele	Major allele Coverage	%MajorAllele	MajorAllele	Major allele Coverage	%MajorAllele	MajorAllele	Major allele Coverage	%MajorAllele	MajorAllele	Major allele Coverage	%MajorAllele	MajorAllele	Major allele Coverage	%MajorAllele	MajorAllele	Major allele Coverage	%MajorAllele	MajorAllele	Major allele Coverage	%MajorAllele	MajorAllele	Major allele Coverage	%MajorAllele	MajorAllele	Major allele Coverage	%MajorAllele
	10336	A	5668	97	A	2444	97.1	A	3431	96.7	A	1219	96	A	808	95.2	A	1679	95	A	9380	96.9	A	8158	96.6	A	7343	96.7	A	4201	97.1	A	13448	96.8	A	9992	96.9	A	6713	96.9	A	4246	96.6	A	9038	96.8	A	14321	96.8
	10337	A	6164	98.9	A	2674	98.7	A	3786	98.4	A	1288	98.8	A	904	98.7	A	1850	97.9	A	10386	98.7	A	9086	98.7	A	8123	98.8	A	4632	98.7	A	14834	98.6	A	11083	98.8	A	7418	98.7	A	4729	98.6	A	9950	98.7	A	16005	98.8
	10338	A	6190	98.7	A	2690	98.7	A	3821	98.9	A	1296	98.5	A	909	98.3	A	1882	99.1	A	10438	98.6	A	9092	98.5	A	8153	98.6	A	4650	98.5	A	14905	98.7	A	11151	98.8	A	7445	98.6	A	4723	98.3	A	9965	98.4	A	16083	98.6
LF	10339	A	6093	96.6	A	2636	96.3	A	3740	96.5	A	1302	96.4	A	890	96	A	1838	96.1	A	10114	95.5	A	8803	95.2	A	7864	94.8	A	4483	94.7	A	14392	95.1	A	10796	95.6	A	7186	94.9	A	4543	94.5	A	9698	95.5	A	15491	94.9
LF	10340	C	6093	96.9	C	2655	96.9	C	3750	96.7	C	1301	96.5	C	902	97.2	C	1856	97	C	10153	96.3	C	8837	95.9	C	7944	96.1	C	4554	96.3	C	14494	96.1	C	10910	96.8	C	7258	96.1	C	4620	96.3	C	9769	96.5	C	15632	96.2
LF	10341	A	6022	96.1	A	2612	95.8	A	3702	96	A	1297	96.2	A	893	96.3	A	1849	96.9	A	10092	95.5	A	8831	95.7	A	7889	95.4	A	4527	95.7	A	14415	95.7	A	10810	95.9	A	7223	95.3	A	4573	95.4	A	9731	95.9	A	15540	95.5
LF	10342	G	5674	95.5	G	2468	96.1	G	3533	95.6	G	1244	96.1	G	857	96.2	G	1761	96.3	G	9522	94.9	G	8345	94.9	G	7464	94.8	G	4297	95	G	13690	94.8	G	10310	95.4	G	6820	94.4	G	4294	94.6	G	9330	95.4	G	14742	95.1
LF	10343	A	6144	98.7	A	2704	98.9	A	3840	99	A	1301	99.2	A	915	98.9	A	1892	99.3	A	10380	98.9	A	9129	99.1	A	8147	99	A	4673	99.1	A	14893	99	A	11133	99	A	7452	99	A	4741	99.1	A	10015	99.1	A	16109	99
LF	10344	A	6259	98.5	A	2767	99	A	3915	98.9	A	1318	98.8	A	937	98.2	A	1917	98.9	A	10475	98.4	A	9146	98.3	A	8207	98.3	A	4682	98.3	A	14964	98.1	A	11192	98.4	A	7500	98.3	A	4779	98.4	A	10078	98.1	A	16225	98.3
LF	10345	T	6063	97.6	T	2685	97.9	T	3806	97.7	T	1307	97.9	T	913	97.5	T	1860	97.8	T	10234	97.9	T	8958	98	T	8017	97.8	T	4577	97.7	T	14634	97.7	T	10902	98	T	7294	97.8	T	4672	98.1	T	9804	97.7	T	15814	97.7
LF	10346	T	6170	97.6	T	2744	98	T	3879	98.2	T	1326	97.7	T	937	98.2	T	1906	98.6	T	10406	98	T	9082	98	T	8147	97.9	T	4651	97.9	T	14897	97.9	T	11109	98	T	7442	97.9	T	4746	97.8	T	10034	97.9	T	16184	98
LF	10347	T	6141	98.3	T	2736	98.5	T	3879	98.9	T	1316	98.9	T	939	98.8	T	1893	99	T	10287	98.2	T	8971	98.3	T	8123	98.7	T	4580	98	T	14715	98.5	T	10987	98.1	T	7370	98.4	T	4741	98.5	T	9802	98	T	16124	98.5
LF	10348	G	5966	97.3	G	2663	97.2	G	3798	97.7	G	1301	97.9	G	922	98.2	G	1829	97.3	G	9958	96.8	G	8675	97	G	7868	97.2	G	4440	96.6	G	14039	96.7	G	10688	97.1	G	7118	97.1	G	4562	97.1	G	9435	96.6	G	15655	97.2
LF	10349	C	5879	95	C	2619	95.3	C	3755	96.3	C	1318	96.5	C	919	96.6	C	1801	95.1	C	9729	94.4	C	8397	93.7	C	7705	95.1	C	4332	94	C	13574	92.7	C	10493	95	C	6907	93.8	C	4449	94.1	C	9167	93.4	C	15465	95.4
LF	10350	A	6150	98.7	A	2720	98.3	A	3876	98.6	A	1327	99.2	A	952	99.1	A	1890	99.1	A	10064	98.1	A	8754	98	A	7952	98.5	A	4517	98.5	A	14622	98.5	A	10881	98.5	A	7306	98.6	A	4705	98.4	A	9552	97.8	A	16061	98.7
LF	10351	T	6034	97	T	2659	96.5	T	3810	97.2	T	1317	97	T	929	97.7	T	1855	97.7	T	9641	95.6	T	8332	95.2	T	7739	96.7	T	4314	95.4	T	14269	96.8	T	10587	96.6	T	7070	96.3	T	4605	97	T	9044	95.4	T	15693	97.3
LF	10352	C	6157	98.7	C	2719	98.4	C	3880	99.1	C	1316	98.8	C	942	98.8	C	1891	99.3	C	10013	98.3	C	8766	98.4	C	7945	98.6	C	4498	98.4	C	14515	98.4	C	10827	98.5	C	7274	98.7	C	4689	98.6	C	9500	98.1	C	15943	98.6
LF	10353	A	5992	97.1	A	2640	96.5	A	3792	97.3	A	1304	97.4	A	922	97.3	A	1846	97.7	A	9679	95.9	A	8501	96.1	A	7714	96.3	A	4360	96.3	A	14038	96.2	A	10464	96.3	A	7005	96	A	4514	95.6	A	9201	95.9	A	15387	96.3
LF	10354	G	5760	95.1	G	2552	94.3	G	3701	95.8	G	1279	95.3	G	891	95.2	G	1781	95.7	G	9582	95.5	G	8395	95.4	G	7619	96	G	4262	95.3	G	13831	95.7	G	10293	95.7	G	6928	95.8	G	4485	96	G	9111	95.7	G	15157	95.8
LF	10355	C	5783	87.9	C	2601	88	C	3731	87.2	C	1390	89.4	C	898	88.9	C	1787	89.4	C	9628	87.3	C	8416	86	C	7654	88	C	4290	88	C	13933	88	C	10365	87.6	C	7006	87.7	C	4520	87.6	C	9083	87.8	C	15287	87.7
	10356	A	6174	95.1	A	2791	95.5	A	4065	95.9	A	1378	95.6	A	956	95.6	A	1895	95.8	A	9612	95	A	8521	95.3	A	7509	95	A	4212	94.4	A	13920	95.3	A	10051	94.5	A	6900	95.1	A	4498	95.1	A	8757	94.7	A	15344	95.2
F1c	10357	T	6772	95.2	T	3019	95	T	4262	94.7	T	1473	93.7	T	999	95.1	T	1992	94.5	T	10396	92.8	T	9195	93.3	T	7941	92.2	T	4631	92.5	T	14652	92.7	T	10742	92.1	T	7378	92.4	T	4880	93.1	T	9467	91.9	T	16105	92.7
F1c	10358	A	6590	92.7	A	2910	92.6	A	4154	92.7	A	1461	90.6	A	963	92.9	A	1951	92.8	A	10092	91.3	A	8928	91.6	A	7724	91.2	A	4521	91	A	14206	91.5	A	10474	91.1	A	7204	91.3	A	4741	91.2	A	9133	90.8	A	15726	91.8
F1c	10359	C	6654	94	C	2960	94.1	C	4216	94.2	C	1475	91.9	C	980	94.5	C	1997	94.9	C	10299	93.2	C	9119	93.5	C	7939	93.7	C	4631	92.9	C	14479	93.3	C	10715	93.3	C	7385	93.3	C	4870	93.5	C	9414	93.3	C	16004	93.7
F1c	10360	A	6597	91.6	A	2919	91	A	4122	91.2	A	1486	90	A	976	92.2	A	1959	92.2	A	10050	89	A	8975	90.3	A	7793	90.4	A	4607	90.9	A	14233	90.1	A	10482	89.6	A	7251	90	A	4731	89.7	A	9299	90.1	A	15704	90.2
F1c	10361	G	6296	94.8	G	2809	94.8	G	3944	94.8	G	1367	92.9	G	937	95.9	G	1871	95	G	9994	94.6	G	8784	95.2	G	7680	95.1	G	4489	94.9	G	14115	95.7	G	10381	94.8	G	7110	95.1	G	4728	95.5	G	9194	95	G	15384	95.2
F1c	10362	G	6893	94.6	G	3065	93.8	G	4392	95.4	G	1513	94.4	G	1022	95.2	G	2054	94.6	G	11131	95.5	G	9714	95.2	G	8499	95.6	G	4949	95	G	15540	95.7	G	11584	95.7	G	7961	95.9	G	5207	95.6	G	10139	95.4	G	17214	96
F1c	10363	G	6588	91.7	G	2949	91.3	G	4153	91.6	G	1484	92.1	G	974	92.2	G	1990	92.9	G	10710	92.1	G	9363	92.2	G	8193	92.5	G	4765	91.7	G	14914	92.1	G	11159	92.5	G	7682	92.8	G	5043	92.8	G	9796	92.3	G	16539	92.4
F1c	10364	C	6407	90.3	C	2893	90.3	C	4116	92	C	1464	91.2	C	957	92.4	C	1943	91.9	C	10674	92.3	C	9350	92.6	C	8120	92.2	C	4669	90.5	C	14891	92.7	C	11011	91.9	C	7612	92.7	C	5004	92.8	C	9784	92.6	C	16415	92.6
F1c	10365	T	6779	93.2	T	3003	92.2	T	4186	92.1	T	1495	94.4	T	978	92	T	2022	93.2	T	10985	92.2	T	9523	91.8	T	8298	92.1	T	4928	92.7	T	15203	92.3	T	11301	92.1	T	7764	92.5	T	5133	92.6	T	10068	92.7	T	16655	92.2
F1c	10366	C	6910	93.8	C	3036	92.2	C	4271	93	C	1499	93.9	C	992	92.7	C	2033	93.2	C	11138	92.3	C	9707	91.9	C	8427	92.6	C	4951	91.8	C	15444	92.7	C	11482	92.5	C	7914	93	C	5233	93.4	C	10175	92.7	C	16857	92.5
F1c	10367	A	6909	94.7	A	3040	93.4	A	4332	94.7	A	1494	94.8	A	1013	94.7	A	2051	94.5	A	11290	94	A	9835	93.6	A	8517	94.2	A	5048	94.4	A	15562	94	A	11609	94.2	A	7947	94.1	A	5235	94.3	A	10248	93.8	A	17049	94.2
F1c	10368	T	7046	95.9	T	3077	93.8	T	4436	96.1	T	1495	96.5	T	1038	96.8	T	2089	96.2	T	11687	96.4	T	10201	95.9	T	8781	96.1	T	5205	96.3	T	16068	96.3	T	11918	95.9	T	8204	96.1	T	5379	95.9	T	10605	95.9	T	17560	96.2
F1c	10369	A	7031	94.9	A	3134	94.7	A	4341	93.6	A	1501	93.1	A	1001	93.4	A	2077	94.8	A	11302	92.7	A	9974	93.2	A	8558	93.1	A	5074	92.8	A	15646	93	A	11567	92.4	A	7972	92.5	A	5246	92.8	A	10288	92.2	A	17145	93.3
F1c	10370	C	6989	95.8	C	3071	95.2	C	4348	95.3	C	1468	95.3	C	1001	95.3	C	2040	95.5	C	11405	94.7	C	10127	95.7	C	8715	96.1	C	5190	95.9	C	15938	95.8	C	11860	95.5	C	8191	96	C	5361	96.2	C	10565	95.6	C	17430	95.9
F1c	10371	C	6609	89.8	C	2923	89.4	C	4033	87.6	C	1481	87.9	C	951	89.2	C	1913	87.7	C	11021	89.9	C	9805	91.8	C	8364	91.3	C	5055	92.6	C	15272	91	C	11490	91.7	C	7896	92	C	5186	91.9	C	10152	91	C	16593	90.7
F1c	10372	G	6936	94.5	G	3050	93.4	G	4305	93.7	G	1474	93.1	G	996	94.3	G	2019	93.5	G	11665	95.7	G	10177	95.7	G	8721	95.9	G	5210	95.6	G	16011	95.8	G	11901	95.5	G	8208	96.1	G	5386	95.9	G	10587	95.3	G	17416	95.7
F1c	10373	C	7224	96.2	C	3198	95.9	C	4486	96.1	C	1496	96	C	1034	96	C	2093	95.2	C	12020	96.7	C	10561	96.8	C	9045	97.1	C	5420	97.3	C	16562	96.9	C	12350	97	C	8519	97.2	C	5585	97.4	C	10985	96.6	C	17975	97
F1c	10374	A	7358	97.2	A	3244	96.2	A	4563	96.7	A	1503	96.3	A	1052	97.1	A	2146	97.1	A	11961	95.9	A	10573	96.5	A	8975	96.1	A	5392	96.4	A	16502	96.3	A	12251	96	A	8449	96.3	A	5553	96.3	A	10953	96	A	17918	96.5
F1c	10375	T	7221	96.2	T	3191	95.7	T	4463	96.2	T	1485	96	T	1023	95.4	T	2128	96.6	T	12050	96.8	T	10558	97.1	T	8969	96.9	T	5425	97.3	T	16499	96.9	T	12263	96.7	T	8468	96.8	T	5580	97.3	T	11039	97.2	T	17905	97
F1c	10376	C	7371	98.1	C	3280	98.1	C	4548	98.1	C	1491	97.5	C	1050	98.3	C	2131	97.3	C	12213	98.3	C	10744	98.5	C	9147	98.5	C	5471	98.5	C	16743	98.3	C	12424	98.2	C	8600	98.4	C	5633	98.4	C	11156	98.3	C	18197	98.5
F1c	10377	T	6127	89.1	C	2665	86.8	C	3805	88.8	C	1395	88.2	C	862	86.5	C	1783	88.4	C	10057	89.9	C	8826	89.6	C	7509	89	C	4477	89.8	C	13718	89.1	C	10228	89.2	C	7093	90	C	4596	89.4	C	9157	88.8	C	14879	89.2
F1c	10378	G	6681	92.7	G	2912	90.8	G	4115	92.7	G	1441	90.3	G	944	91.8	G	1949	91.9	G	11129	93.2	G	9857	93.8	G	8301	93.2	G	4976	92.9	G	15378	93.7	G	11288	92.8	G	7837	93.4	G	5102	93.1	G	10297	93.6	G	16449	93
	10379	C	7127	93.8	C	3133	93.6	C	4311	93.4	C	1486	92.3	C	813	82.3	C	1969	90.1	C	11925	95.5	C	10466	95.6	C	8877	95.6	C	5335	95.6	C	16284	95.3	C	12084	95.4	C	8393	95.8	C	5453	95	C	10880	95.1	C	17571	95.2
	10380	A	7441	97.4	A	3275	96.8	A	4531	96.9	A	1505	95.8	A	1023	95.6	A	2156	96.3	A	12081	96.4	A	10619	96.7	A	8984	96.6	A	5404	96.8	A	16530	96.5	A	12283	96.7	A	8495	96.6	A	5531	96	A	11112	96.5	A	17895	96.7
	10381	T	7382	96.6	T	3251	95.7	T	4489	96.1	T	1514	95.4	T	1041	96.8	T	2148	96.4	T	12100	96.6	T	10600	96.8	T	8970	96.8	T	5385	96.6	T	16545	96.7	T	12230	96.5	T	8488	96.6	T	5567	96.8	T	11140	96.8	T	17878	96.7
	10382	C	7536	98.1	C	3334	97.7	C	4610	98.1	C	1513	97.5	C	1048	97.8	C	2199	98.1	C	12256	97.8	C	10730	97.9	C	9063	97.6	C	5460	97.7	C	16717	97.7	C	12411	97.9	C	8628	98	C	5643	97.9	C	11258	97.8	C	18148	98
	10383	A	7252	96	A	3221	96.1	A	4414	95.6	A	1480	95.5	A	994	94.6	A	2105	95.5	A	11602	94.6	A	10216	95.1	A	8586	94.5	A	5159	94.6	A	15896	94.9	A	11768	94.7	A	8144	94.6	A	5367	94.8	A	10718	94.9	A	17223	95.3
	10384	G	7058	95.5	G	3092	94.1	G	4301	95	G	1442	92.3	G	982	94.7	G	2028	94	G	11014	92.6	G	9686	92.8	G	8163	92.6	G	4830	92	G	15026	92.6	G	11082	92.3	G	7729	92.6	G	5043	91.9	G	10279	93.7	G	16272	92.8
	10385	C	6939	92.9	C	3051	91.7	C	4226	92.2	C	1458	90.8	C	959	92.6	C	2001	92.4	C	10775	89.4	C	9469	89.7	C	8006	89.8	C	4783	89.3	C	14591	89.2	C	10926	90.1	C	7577	89.7	C	4956	89.5	C	10068	90.8	C	16080	90.6
	10386	T	7082	95.8	T	3168	95.9	T	4325	95.2	T	1449	95	T	984	95.7	T	2029	94.7	T	11192	93.7	T	9945	94.6	T	8285	93.9	T	4966	93.1	T	15175	93.6	T	11269	93.8	T	7837	93.6	T	5172	93.9	T	10393	94	T	16651	94.5
	10387	A	6874	95	A	3073	94.8	A	4185	94.9	A	1400	93.9	A	937	94.4	A	1959	94.5	A	10732	92.2	A	9502	93.2	A	7940	92.8	A	4816	92.5	A	14599	92.7	A	10770	92.3	A	7576	92.9	A	4983	92.6	A	10024	93.6	A	15828	93.1
	10388	A	7044	95.8	A	3171	95.8	A	4263	94.9	A	1439	94.3	A	961	95.4	A	2028	95	A	11093	93	A	9782	93.3	A	8206	93.3	A	4908	92.2	A	15020	92.9	A	11051	92.6	A	7772	92.8	A	5137	93	A	10242	93.2	A	16204	93.4
	10389	G	6828	93.9	G	3074	93.7	G	4204	94.1	G	1436	93.9	G	944	93.7	G	2013	94.1	G	10683	90.1	G	9522	91.5	G	7799	89.7	G	4760	90.2	G	14475	90.2	G	10644	90.1	G	7490	90.1	G	4890	89.2	G	10016	92	G	15656	91
	10390	C	6379	88.8	C	2819	87.4	C	3783	86.2	C	1400	76.4	C	727	73.3	C	1552	73.7	C	10572	89.7	C	9439	91.1	C	7690	89.5	C	4754	90.2	C	14266	89.3	C	10492	89.5	C	7352	89.2	C	4897	89.7	C	9828	90.9	C	15341	90.1
B1c	10391	T	6709	94.8	T	3021	95.7	T	4083	94.6	T	1374	95.9	T	948	96.7	T	1979	95.4	T	10590	92.2	T	9383	93.1	T	7772	92.5	T	4752	92.3	T	14461	93.2	T	10550	92.6	T	7458	92.9	T	4892	92.3	T	9888	93.6	T	15462	93.5
B1c	10392	C	6782	94.6	C	3031	94.8	C	4134	94.6	C	1404	94.4	C	925	93.9	C	1966	94.8	C	10740	93	C	9508	93.9	C	7878	93.3	C	4798	93.3	C	14499	93	C	10770	93.1	C	7543	93.3	C	4938	93.5	C	9880	94.1	C	15655	93.8
B1c	10393	C	6914	93.7	C	3092	94	C	4217	93.8	C	1408	94.6	C	932	93.8	C	1978	93.7	C	11182	92.7	C	9954	94.1	C	8180	93.1	C	4984	93	C	15191	93.3	C	11139	92.8	C	7836	92.9	C	5239	93.5	C	10334	94.2	C	16140	93.5
B1c	10394	G	6865	93.2	G	3056	93.1	G	4177	93.6	G	1402	91.9	G	928	94.1	G	1949	92.9	G	11018	91.6	G	9785	92.7	G	8030	91.9	G	4893	91.5	G	14906	92	G	10894	91.3	G	7698	91.6	G	5131	91.8	G	10110	92.6	G	15652	91.4
B1c	10395	C	7203	94.1	C	3226	94.4	C	4337	93.8	C	1456	93.4	C	954	93.8	C	2051	93.6	C	11729	93.3	C	10300	94.3	C	8533	93.6	C	5258	93.8	C	15748	93.6	C	11505	92.8	C	8234	93.7	C	5456	93.9	C	10684	94.4	C	16640	93.5
B1c	10396	G	7488	97.3	G	3338	97.6	G	4487	97.2	G	1456	97.6	G	986	97.6	G	2119	96.6	G	12237	97.4	G	10603	97.2	G	8838	97.1	G	5449	97	G	16340	97.2	G	12029	97.1	G	8564	97.4	G	5659	97.4	G	11021	97.4	G	17212	97.1
B1c	10397	T	7479	97	T	3328	97.4	T	4473	97.2	T	1458	97.5	T	981	97.4	T	2128	97.2	T	12214	97.2	T	10592	97.1	T	8805	97.2	T	5414	96.4	T	16294	97.1	T	11980	96.9	T	8522	97.2	T	5631	96.9	T	10958	97.2	T	17158	97.1
B1c	10398	C	7453	97.8	C	3301	98.1	C	4452	97.8	C	1430	97.3	C	957	97	C	2099	97.8	C	12042	97.7	C	10447	97.6	C	8690	97.5	C	5329	96.8	C	16107	97.7	C	11861	97.5	C	8361	97.3	C	5575	97.7	C	10823	97.7	C	16967	97.5
B1c	10399	C	7412	97	C	3263	96.4	C	4400	96.9	C	1440	96.4	C	940	96.3	C	2066	96	C	12039	97	C	10411	97	C	8707	97	C	5342	96.3	C	16052	96.9	C	11805	96.9	C	8408	97	C	5565	96.9	C	10772	96.5	C	16955	96.9
B1c	10400	T	6668	95.5	T	2921	95.1	T	3912	95.4	T	1294	94	T	809	94.8	T	1826	94.9	T	10578	95	T	9127	94.9	T	7632	95	T	4687	93.8	T	14029	95	T	10182	94.6	T	7297	94.5	T	4866	94.4	T	9522	95.1	T	14630	94.6
B1c	10401	T	7313	97.6	T	3213	97.2	T	4330	97.5	T	1410	97.2	T	928	98.4	T	2049	97.9	T	11866	97.6	T	10272	97.3	T	8574	97.6	T	5297	97.2	T	15766	97.4	T	11636	97.3	T	8277	97.2	T	5479	97.3	T	10608	97.8	T	16569	97.3
B1c	10402	T	7106	95.2	T	3138	95.4	T	4208	95.6	T	1398	95	T	890	94.7	T	1974	95.1	T	11414	94.5	T	9893	94.5	T	8237	94.2	T	5087	94.4	T	15173	94.5	T	11145	94.1	T	7929	94	T	5314	95	T	10178	94.8	T	15963	94.3
B1c	10403	A	6807	92.3	A	3006	92.7	A	4024	92.8	A	1379	91.5	A	865	92.7	A	1883	92.4	A	10549	88.7	A	9196	89.1	A	7695	89.3	A	4757	89.3	A	14063	89	A	10398	89.1	A	7460	89.8	A	4976	90.2	A	9440	89.5	A	15008	90.1
B1c	10404	C	6867	93.9	C	3033	94.8	C	4015	93.5	C	1362	94	C	865	93.5	C	1879	93.3	C	11037	93	C	9590	92.9	C	8002	93.5	C	4914	92.8	C	14605	92.8	C	10726	92.6	C	7672	93	C	5098	93.2	C	9815	93.4	C	15365	93.1
B1c	10405	C	6619	92.8	C	2911	93.6	C	3911	94	C	1333	92.6	C	838	93.7	C	1840	93.4	C	10726	92.6	C	9342	92.9	C	7784	92.9	C	4811	93.2	C	14302	93	C	10514	93	C	7386	92.2	C	4986	93.4	C	9574	93.5	C	15001	93.1
B1c	10406	A	6188	93.4	A	2682	92.7	A	3570	93	A	1228	93.9	A	766	93.6	A	1701	93.1	A	9609	91.1	A	8423	91.6	A	7070	92.5	A	4318	91.9	A	12877	91.7	A	9355	90.7	A	6659	91.3	A	4430	91.5	A	8570	92.2	A	13384	91.3
B1c	10407	A	5878	89.6	A	2527	89.2	A	3367	88.5	A	1220	89.8	A	759	91.6	A	1575	87.8	A	9063	86.1	A	7749	84.5	A	6657	86.9	A	4027	86.4	A	12013	85.9	A	8845	85.9	A	6257	85.9	A	4181	86.6	A	7950	85.9	A	12689	86.9
B1c	10408	G	5442	85.2	G	2302	84.3	G	3103	84.4	G	1182	86.7	G	709	87.4	G	1466	84.6	G	8703	85.5	G	7478	85.2	G	6385	86	G	3858	85.4	G	11430	85	G	8449	84.7	G	5956	85.1	G	3969	85	G	7634	85.6	G	12134	86.3
B1c	10409	G	5759	89.4	G	2438	88.7	G	3300	88.8	G	1192	89.7	G	734	89.7	G	1547	88.5	G	9329	89.4	G	7983	88.2	G	6780	89.5	G	4150	89.2	G	12269	89.2	G	9198	90.1	G	6506	89.9	G	4285	88.5	G	8125	88.8	G	12826	89.4
B1c	10410	A	6327	95.7	A	2671	94.5	A	3578	94.6	A	1221	95.7	A	782	95.6	A	1691	94.6	A	10176	95.4	A	8786	95.3	A	7416	96	A	4602	95.8	A	13388	95.5	A	10011	95.8	A	7069	95.8	A	4748	95.6	A	8877	94.8	A	13915	95.6
B1c	10411	A	6444	98.2	A	2729	98	A	3662	98.3	A	1233	97.8	A	793	97.9	A	1734	97.7	A	10489	98.1	A	9047	98.1	A	7561	98.2	A	4673	97.8	A	13748	98	A	10265	98.1	A	7212	97.8	A	4851	97.9	A	9104	97.6	A	14264	98
B1c	10412	A	4544	91.4	A	1974	91.7	A	2620	91.7	A	962	90.9	A	581	91.8	A	1287	91.1	A	8365	91.7	A	7167	91.1	A	5784	91.7	A	3717	92.1	A	10758	92	A	8186	92.2	A	5724	92.2	A	3825	91.8	A	7229	91.5	A	11083	91.5
B1c	10413	C	4052	87.3	T	1749	86.8	T	2244	84.1	T	906	86.5	T	513	86.7	T	1146	86.6	T	7519	87.1	T	6425	86.9	T	5165	86.9	T	3316	86.4	T	9612	87.1	T	7395	87.6	T	5113	86.4	T	3427	86.8	T	6485	87	T	9858	86.6
	10414	A	4082	96.3	A	1765	95.2	A	2416	96.1	A	837	97.3	A	530	97.1	A	1191	95.8	A	7665	96.1	A	6668	96.5	A	5340	96.6	A	3475	96.5	A	9917	96.3	A	7645	96.3	A	5302	96.2	A	3494	96.7	A	6698	95.9	A	10035	95.5
	10415	A	4021	94.6	A	1760	95.2	A	2363	93.8	A	845	96.4	A	519	94.2	A	1183	94.6	A	7470	94.3	A	6462	94.1	A	5192	94.3	A	3355	93.7	A	9602	93.8	A	7474	94.7	A	5179	94.6	A	3385	94.2	A	6483	93.8	A	9845	94.3
	10416	C	3943	93.2	C	1672	90.6	C	2298	92.1	C	837	93.2	C	504	92.3	C	1140	91.9	C	7346	93.5	C	6318	92.6	C	5071	92.7	C	3308	92.9	C	9483	93.3	C	7246	92.2	C	5068	93	C	3341	93.7	C	6376	92.8	C	9556	92.3
	10417	A	4177	97.7	A	1827	97.9	A	2434	96.5	A	843	98.3	A	539	98.2	A	1203	96.2	A	7726	98.1	A	6719	98.3	A	5346	97.8	A	3495	98.1	A	9997	98.2	A	7746	98.2	A	5367	98.4	A	3500	98	A	6725	97.8	A	10187	98.2
	10418	T	4455	97.1	T	1908	97.4	T	2611	96.4	T	893	98.3	T	562	97.6	T	1267	96.9	T	7798	97.9	T	6763	97.5	T	5443	97.3	T	3542	97.6	T	10101	97.9	T	7893	97.9	T	5437	97.7	T	3552	97.6	T	6795	97.5	T	10345	97.8
	10419	C	4552	95.5	C	1917	96.7	C	2657	95.5	C	906	96.7	C	561	96.9	C	1284	96.5	C	7772	97.9	C	6750	97.6	C	5435	97.4	C	3542	97.5	C	10026	97.5	C	7859	97.4	C	5415	97.2	C	3545	97.7	C	6778	97.5	C	10336	97.6
	10420	A	4279	93.3	A	1775	94	A	2525	93.8	A	874	95.4	A	530	94.3	A	1189	93.3	A	7177	94.5	A	6280	94.9	A	5042	94.6	A	3323	95.2	A	9299	94.5	A	7283	94.1	A	5022	94.7	A	3302	94.9	A	6319	94.7	A	9680	95.4
	10421	C	4575	96.2	C	1914	97.2	C	2680	96.4	C	899	96.9	C	550	95.5	C	1258	95.7	C	7492	96	C	6476	96.1	C	5259	95.6	C	3482	96.6	C	9676	95.6	C	7612	95.8	C	5229	96.1	C	3435	96.2	C	6599	96.3	C	9920	95.9
	10422	T	4196	87.7	T	1725	87.3	T	2385	86	T	900	88.4	T	495	85.5	T	1117	85	T	6803	88.5	T	5898	89	T	4859	89.6	T	3170	88.9	T	8884	89.1	T	6972	88.8	T	4776	88.9	T	3104	88.1	T	6080	90	T	9307	91
	10423	G	4591	94.9	G	1911	95.2	G	2668	94.8	G	911	94.5	G	567	96.1	G	1273	95.7	G	7345	95	G	6366	94.7	G	5200	95.2	G	3428	95.3	G	9585	95.1	G	7509	94.7	G	5172	95.2	G	3366	94.7	G	6529	95.7	G	9754	94.8
	10424	T	4620	93.2	T	1914	94.9	T	2671	94.1	T	922	93.8	T	560	93.8	T	1272	94.2	T	7253	93	T	6286	92.4	T	5128	93.3	T	3382	93.1	T	9412	92.9	T	7443	92.8	T	5088	92.8	T	3334	93.1	T	6363	92.9	T	9627	93.4
	10425	A	4836	96.7	A	1960	96.4	A	2783	97	A	935	97.4	A	590	97.5	A	1331	97.6	A	7429	95.2	A	6509	95.2	A	5240	95.5	A	3467	95.4	A	9681	95.4	A	7679	95.6	A	5260	95.7	A	3427	95.8	A	6514	94.9	A	9844	95.3
	10426	A	4866	95.6	A	1973	95	A	2800	96.2	A	942	96.7	A	594	97.1	A	1318	95	A	7439	94.8	A	6475	94.2	A	5258	95.1	A	3477	95.1	A	9657	95.2	A	7691	95.3	A	5260	95.3	A	3423	95.6	A	6534	94.8	A	9896	95.7
	10427	C	4929	97.4	C	1995	96.6	C	2799	96.9	C	940	97.2	C	584	95.7	C	1313	95.5	C	7483	96	C	6476	94.9	C	5284	96.2	C	3487	95.8	C	9644	95.8	C	7690	96	C	5273	96.3	C	3427	96.2	C	6511	95.2	C	9807	95.7
	10428	T	4548	89.5	T	1859	90.2	T	2544	88	T	929	89.1	T	543	91.3	T	1196	88	T	6692	84.9	T	5858	85.4	T	4812	86.8	T	3147	86.1	T	8710	86.1	T	7041	87.3	T	4844	87.4	T	3125	87.4	T	6028	87	T	9332	90.7
	10429	G	4553	90.5	G	1680	83.8	G	2470	87.7	G	849	82.2	G	268	53.1	G	930	81.4	G	7349	91.1	G	6395	91.3	G	5132	91.1	G	3435	91.6	G	9485	91.3	G	7568	91.9	G	5194	92.1	G	3356	92.1	G	6445	90.6	G	9590	91.7
LB	10430	C	4842	95.5	C	1954	95	C	2731	94.8	C	917	95.5	C	556	95	C	1282	95.7	C	7686	95.3	C	6634	95	C	5354	95.2	C	3577	95.3	C	9866	95	C	7854	95.4	C	5364	95.4	C	3463	95.4	C	6722	94.8	C	9759	94.1
LB	10431	C	4863	93.3	C	1941	92.5	C	2730	92.4	C	950	93.5	C	560	90.5	C	1290	91.7	C	8086	92.1	C	6879	91.8	C	5631	92.2	C	3770	92.2	C	10257	91.2	C	8193	92.4	C	5614	92.3	C	3631	92.8	C	7088	92.1	C	10039	90.4
LB	10432	T	4724	92.1	T	1897	91.8	T	2670	91.8	T	940	92.1	T	549	89	T	1277	91	T	7970	91	T	6762	91	T	5517	90.7	T	3723	91.8	T	10163	90.6	T	8064	91	T	5535	91.6	T	3550	91.5	T	7007	91.2	T	10127	91.4
LB	10433	A	4659	90	A	1883	90.4	A	2648	90.3	A	944	91.4	A	557	90	A	1292	92.3	A	7733	87.6	A	6538	87.3	A	5365	87.3	A	3560	87.5	A	9870	87.3	A	7799	87.6	A	5365	87.9	A	3423	87.4	A	6781	87.6	A	9789	87.8
LB	10434	T	4958	94.9	T	1997	94.6	T	2798	95.3	T	951	95.1	T	593	94.3	T	1342	95.1	T	8351	93.1	T	7025	92.2	T	5805	93.1	T	3859	92.8	T	10606	92.9	T	8369	92.6	T	5732	92.7	T	3686	92.6	T	7387	93.5	T	10410	92.5
LB	10435	G	4530	87.4	G	1836	88.2	G	2627	89.9	G	942	91.2	G	560	89.9	G	1264	89.3	G	8046	91	G	6771	90.3	G	5567	90.8	G	3686	90	G	9996	89.1	G	8007	90	G	5463	89.4	G	3453	88.2	G	7097	91.3	G	9913	89.2
LB	10436	C	4844	93.7	C	1972	94.3	C	2775	94	C	941	94.5	C	579	93.4	C	1342	94.4	C	8209	93.4	C	6962	92.9	C	5713	93.6	C	3827	93.1	C	10379	93.2	C	8315	93.4	C	5662	92.7	C	3636	93.3	C	7205	93.4	C	10309	92.9
LB	10437	A	4168	89.8	A	1749	91	A	2302	87.2	A	840	89.2	A	508	92.2	A	1188	94.5	A	4137/3804	49.2/45.3	T/A	3518/3089	50.3/44.1	A/T	3157/2363	53.9/40.4	T/A	2408/1159	64.0/30.8	A/T	6493/3673	60.0/34.0	T/A	5060/2724	61.8/33.3	A/T	3304/2090	58.0/36.7	A/T	2189/1268	60.2/34.9	A/T	4264/2789	57.0/37.3	T/A	6359/3633	60.4/34.5
LB	10438	A	5062	95.2	A	2028	95	A	2851	94.9	A	967	96.3	A	606	94.1	A	1410	96.4	A	8554	93.9	A	7237	93.5	A	5925	93.4	A	4008	94.6	A	11035	93.9	A	8725	94.9	A	5952	94.4	A	3798	94.3	A	7562	94	A	10887	94.9
LB	10439	A	4629	87.5	A	1853	87.3	A	2603	87.5	A	965	88.9	A	555	87.4	A	1313	90.1	A	7556	82.9	A	6473	83.6	A	5279	83	A	3533	83.4	A	9914	84	A	7818	85.1	A	5360	85	A	3403	84.4	A	6780	83.9	A	9872	86.1
LB	10440	C	4974	94.8	C	2005	94.9	C	2783	94.3	C	956	93.3	C	587	92.9	C	1370	94.2	C	8404	91.9	C	7060	91	C	5838	91.8	C	3897	92	C	10719	90.8	C	8405	91.2	C	5798	92	C	3693	91.8	C	7464	91.9	C	10659	93.3
LB	10441	G	4818	91	G	1942	91.1	G	2663	89.6	G	963	91.3	G	574	90.3	G	1352	92.7	G	8370	90.8	G	7080	90.9	G	5732	89.8	G	3824	89.9	G	10621	89.9	G	8334	90	G	5703	90.1	G	3615	89.7	G	7397	90.6	G	10276	89.9
LB	10442	G	5191	96.6	G	2072	96.1	G	2876	95.4	G	972	96.2	G	627	96.2	G	1443	97	G	9003	96.3	G	7571	96.1	G	6243	96.1	G	4151	96.5	G	11504	95.6	G	8997	95.9	G	6148	96	G	3954	96.8	G	8016	96.5	G	11175	96.7
LB	10443	C	5237	96.2	C	2092	96.1	C	2903	95.7	C	976	96.2	C	624	94.8	C	1466	96.8	C	9094	96	C	7628	95.7	C	6329	95.7	C	4214	96.5	C	11642	95.5	C	9104	95.7	C	6214	95.9	C	3983	96.6	C	8123	96.1	C	11254	96.5
LB	10444	G	5273	97.3	G	2114	97.2	G	2963	97.9	G	974	98	G	641	98	G	1466	97.2	G	9252	97.6	G	7721	97	G	6448	97.4	G	4269	97.4	G	11878	97.1	G	9297	97.5	G	6341	97.5	G	4028	97.4	G	8249	97.4	G	11307	97.1
LB	10445	A	5281	97.4	A	2113	97.8	A	2955	97.9	A	976	98.5	A	644	98.5	A	1470	98	A	9287	98	A	7789	97.7	A	6462	97.7	A	4293	98.1	A	11959	97.9	A	9357	98.1	A	6352	97.7	A	4054	97.9	A	8276	97.8	A	11388	97.9
LB	10446	C	5262	97.7	C	2089	97.9	C	2927	97	C	970	97.5	C	630	97.4	C	1454	97.5	C	9228	97.7	C	7685	97	C	6424	97.4	C	4244	97.4	C	11844	97.5	C	9251	97.4	C	6312	97.6	C	4014	97.3	C	8216	97.7	C	11214	96.9
	10447	C	5281	97.8	C	2102	97.9	C	2953	97.5	C	974	98.4	C	635	97.7	C	1470	98.1	C	9288	98.1	C	7765	97.6	C	6468	97.8	C	4281	98	C	11905	97.7	C	9309	97.8	C	6353	97.8	C	4028	97.3	C	8246	97.7	C	11220	96.6
	10448	A	5275	98.2	A	2087	97.6	A	2958	98.3	A	968	98.3	A	635	97.8	A	1466	98.5	A	9248	98.2	A	7730	97.7	A	6439	98	A	4260	97.9	A	11850	97.8	A	9278	98	A	6316	97.6	A	4020	97.8	A	8211	98	A	11321	98
	10449	T	5268	98.6	T	2079	98.3	T	2926	98.1	T	963	98.4	T	639	98.8	T	1459	98.9	T	9212	98.1	T	7670	97.4	T	6421	98.1	T	4216	97.4	T	11798	97.7	T	9231	97.7	T	6260	97.3	T	4009	97.9	T	8158	97.8	T	11156	97.6
	10450	G	5180	97.4	G	1903	92.4	G	2917	97.9	G	954	97.7	G	631	98.7	G	1453	98.6	G	9268	98.7	G	7747	98.3	G	6459	98.8	G	4264	98.2	G	11870	98.3	G	9291	98.5	G	6337	98.5	G	4021	98.2	G	8211	98.4	G	9080	79.9
	10451	C	5174	98.8	C	2059	98.7	C	2883	98.7	C	933	99	C	627	98.7	C	1440	98.8	C	9240	99.2	C	7723	98.7	C	6413	98.9	C	4263	99	C	11875	98.9	C	9257	98.8	C	6331	99	C	4021	99	C	8190	98.8	C	11050	97.7
	10452	C	5012	95.2	C	1975	94.6	C	2807	95.2	C	934	94.8	C	599	94.5	C	1386	94.9	C	9007	96.6	C	7535	96.5	C	6273	96.5	C	4161	96.6	C	11627	96.9	C	9020	96.3	C	6130	95.8	C	3941	96.7	C	7963	96.4	C	10599	93.7
[truncated: 7 more columns]
